# Supplementary material for: Adult Exposure to Di-N-Butyl Phthalate (DBP) Induces Persistent Effects on Testicular Cell Markers and Testosterone Biosynthesis in Mice
Source: Int J Mol Sci. 2022 Aug 5;23(15):8718. doi: 10.3390/ijms23158718 (PMC9369267; doi:10.3390/ijms23158718)
Supplement: Supplementary file 1 [file ijms-23-08718-s001.zip]

Archive with 1 entries (1 files):
- ijms-1803299-supplementary.pdf
